# Supplementary material for: Postoperative Pain Following Gynecology Oncological Surgery: A Systematic Review by Tumor Site
Source: Cancers (Basel). 2025 Aug 21;17(16):2718. doi: 10.3390/cancers17162718 (PMC12384201; doi:10.3390/cancers17162718)
Supplement: Supplementary file 1 [file cancers-17-02718-s001.zip]

Archive with 1 entries (1 files):
- cancers-3782484-supplementary.pdf
